# Supplementary material for: Effects of Biased Analogues of the Kappa Opioid Receptor Agonist, U50,488, in Preclinical Models of Pain and Side Effects
Source: Molecules. 2025 Jan 29;30(3):604. doi: 10.3390/molecules30030604 (PMC11820436; doi:10.3390/molecules30030604)
Supplement: Supplementary file 1 [file molecules-30-00604-s001.zip]

Archive with 1 entries (1 files):
- molecules-3403860-supplementary.pdf
